# Supplementary material for: Endocan as a Potential Marker for Predicting All-Cause Mortality in Hemodialysis Patients
Source: J Clin Med. 2023 Nov 30;12(23):7427. doi: 10.3390/jcm12237427 (PMC10706971; doi:10.3390/jcm12237427)
Supplement: Supplementary file 1 [file jcm-12-07427-s001.zip]

Archive with 1 entries (1 files):
- jcm-2693516-supplementary.pdf
